# Supplementary material for: Systematic tissue-specific functional annotation of the human genome highlights immune-related DNA elements for late-onset Alzheimer’s disease
Source: PLoS Genet. 2017 Jul 24;13(7):e1006933. doi: 10.1371/journal.pgen.1006933 (PMC5546707; doi:10.1371/journal.pgen.1006933)
Supplement: S1 Table — Epigenome ID and cell type list are acquired from Epigenomics Roadmap Project and ENCODE. (XLSX) [file pgen.1006933.s005.xlsx]

## Sheet: Sheet1
Order	Epigenome ID	Anatomy	Standardized Epigenome Name
1	E017	LUNG	IMR90 fetal lung fibroblasts Cell Line
2	E002	ESC	ES-WA7 Cells
3	E008	ESC	H9 Cells
4	E001	ESC	ES-I3 Cells
5	E015	ESC	HUES6 Cells
6	E014	ESC	HUES48 Cells
7	E016	ESC	HUES64 Cells
8	E003	ESC	H1 Cells
9	E024	ESC	ES-UCSF4 Cells
10	E020	IPSC	iPS-20b Cells
11	E019	IPSC	iPS-18 Cells
12	E018	IPSC	iPS-15b Cells
13	E021	IPSC	iPS DF 6.9 Cells
14	E022	IPSC	iPS DF 19.11 Cells
15	E007	ESC_DERIVED	H1 Derived Neuronal Progenitor Cultured Cells
16	E009	ESC_DERIVED	H9 Derived Neuronal Progenitor Cultured Cells
17	E010	ESC_DERIVED	H9 Derived Neuron Cultured Cells
18	E013	ESC_DERIVED	hESC Derived CD56+ Mesoderm Cultured Cells
19	E012	ESC_DERIVED	hESC Derived CD56+ Ectoderm Cultured Cells
20	E011	ESC_DERIVED	hESC Derived CD184+ Endoderm Cultured Cells
21	E004	ESC_DERIVED	H1 BMP4 Derived Mesendoderm Cultured Cells
22	E005	ESC_DERIVED	H1 BMP4 Derived Trophoblast Cultured Cells
23	E006	ESC_DERIVED	H1 Derived Mesenchymal Stem Cells
24	E062	BLOOD	Primary mononuclear cells from peripheral blood
25	E034	BLOOD	Primary T cells from peripheral blood
26	E045	BLOOD	Primary T cells effector/memory enriched from peripheral blood
27	E033	BLOOD	Primary T cells from cord blood
28	E044	BLOOD	Primary T regulatory cells from peripheral blood
29	E043	BLOOD	Primary T helper cells from peripheral blood
30	E039	BLOOD	Primary T helper naive cells from peripheral blood
31	E041	BLOOD	Primary T helper cells PMA-I stimulated
32	E042	BLOOD	Primary T helper 17 cells PMA-I stimulated
33	E040	BLOOD	Primary T helper memory cells from peripheral blood 1
34	E037	BLOOD	Primary T helper memory cells from peripheral blood 2
35	E048	BLOOD	Primary T CD8+ memory cells from peripheral blood
36	E038	BLOOD	Primary T helper naive cells from peripheral blood
37	E047	BLOOD	Primary T CD8+ naive cells from peripheral blood
38	E029	BLOOD	Primary monocytes from peripheral blood
39	E031	BLOOD	Primary B cells from cord blood
40	E035	BLOOD	Primary hematopoietic stem cells
41	E051	BLOOD	Primary hematopoietic stem cells G-CSF-mobilized Male
42	E050	BLOOD	Primary hematopoietic stem cells G-CSF-mobilized Female
43	E036	BLOOD	Primary hematopoietic stem cells short term culture
44	E032	BLOOD	Primary B cells from peripheral blood
45	E046	BLOOD	Primary Natural Killer cells from peripheral blood
46	E030	BLOOD	Primary neutrophils from peripheral blood
47	E026	STROMAL_CONNECTIVE	Bone Marrow Derived Cultured Mesenchymal Stem Cells
48	E049	STROMAL_CONNECTIVE	Mesenchymal Stem Cell Derived Chondrocyte Cultured Cells
49	E025	FAT	Adipose Derived Mesenchymal Stem Cell Cultured Cells
50	E023	FAT	Mesenchymal Stem Cell Derived Adipocyte Cultured Cells
51	E052	MUSCLE	Muscle Satellite Cultured Cells
52	E055	SKIN	Foreskin Fibroblast Primary Cells skin01
53	E056	SKIN	Foreskin Fibroblast Primary Cells skin02
54	E059	SKIN	Foreskin Melanocyte Primary Cells skin01
55	E061	SKIN	Foreskin Melanocyte Primary Cells skin03
56	E057	SKIN	Foreskin Keratinocyte Primary Cells skin02
57	E058	SKIN	Foreskin Keratinocyte Primary Cells skin03
58	E028	BREAST	Breast variant Human Mammary Epithelial Cells (vHMEC)
59	E027	BREAST	Breast Myoepithelial Primary Cells
60	E054	BRAIN	Ganglion Eminence derived primary cultured neurospheres
61	E053	BRAIN	Cortex derived primary cultured neurospheres
62	E112	THYMUS	Thymus
63	E093	THYMUS	Fetal Thymus
64	E071	BRAIN	Brain Hippocampus Middle
65	E074	BRAIN	Brain Substantia Nigra
66	E068	BRAIN	Brain Anterior Caudate
67	E069	BRAIN	Brain Cingulate Gyrus
68	E072	BRAIN	Brain Inferior Temporal Lobe
69	E067	BRAIN	Brain Angular Gyrus
70	E073	BRAIN	Brain_Dorsolateral_Prefrontal_Cortex
71	E070	BRAIN	Brain Germinal Matrix
72	E082	BRAIN	Fetal Brain Female
73	E081	BRAIN	Fetal Brain Male
74	E063	FAT	Adipose Nuclei
75	E100	MUSCLE	Psoas Muscle
76	E108	MUSCLE	Skeletal Muscle Female
77	E107	MUSCLE	Skeletal Muscle Male
78	E089	MUSCLE	Fetal Muscle Trunk
79	E090	MUSCLE_LEG	Fetal Muscle Leg
80	E083	HEART	Fetal Heart
81	E104	HEART	Right Atrium
82	E095	HEART	Left Ventricle
83	E105	HEART	Right Ventricle
84	E065	VASCULAR	Aorta
85	E078	GI_DUODENUM	Duodenum Smooth Muscle
86	E076	GI_COLON	Colon Smooth Muscle
87	E103	GI_RECTUM	Rectal Smooth Muscle
88	E111	GI_STOMACH	Stomach Smooth Muscle
89	E092	GI_STOMACH	Fetal Stomach
90	E085	GI_INTESTINE	Fetal Intestine Small
91	E084	GI_INTESTINE	Fetal Intestine Large
92	E109	GI_INTESTINE	Small Intestine
93	E106	GI_COLON	Sigmoid Colon
94	E075	GI_COLON	Colonic Mucosa
95	E101	GI_RECTUM	Rectal Mucosa Donor 29
96	E102	GI_RECTUM	Rectal Mucosa Donor 31
97	E110	GI_STOMACH	Stomach Mucosa
98	E077	GI_DUODENUM	Duodenum Mucosa
99	E079	GI_ESOPHAGUS	Esophagus
100	E094	GI_STOMACH	Gastric
101	E099	PLACENTA	Placenta Amnion
102	E086	KIDNEY	Fetal Kidney
103	E088	LUNG	Fetal Lung
104	E097	OVARY	Ovary
105	E087	PANCREAS	Pancreatic Islets
106	E080	ADRENAL	Fetal Adrenal Gland
107	E091	PLACENTA	Placenta
108	E066	LIVER	Liver
109	E098	PANCREAS	Pancreas
110	E096	LUNG	Lung
111	E113	SPLEEN	Spleen
112	E114	LUNG	A549 EtOH 0.02pct Lung Carcinoma Cell Line
113	E115	BLOOD	Dnd41 TCell Leukemia Cell Line
114	E116	BLOOD	GM12878 Lymphoblastoid Cells
115	E117	CERVIX	HeLa-S3 Cervical Carcinoma Cell Line
116	E118	LIVER	HepG2 Hepatocellular Carcinoma Cell Line
117	E119	BREAST	HMEC Mammary Epithelial Primary Cells
118	E120	MUSCLE	HSMM Skeletal Muscle Myoblasts Cells
119	E121	MUSCLE	HSMM cell derived Skeletal Muscle Myotubes Cells
120	E122	VASCULAR	HUVEC Umbilical Vein Endothelial Primary Cells
121	E123	BLOOD	K562 Leukemia Cells
122	E124	BLOOD	Monocytes-CD14+ RO01746 Primary Cells
123	E125	BRAIN	NH-A Astrocytes Primary Cells
124	E126	SKIN	NHDF-Ad Adult Dermal Fibroblast Primary Cells
125	E127	SKIN	NHEK-Epidermal Keratinocyte Primary Cells
126	E128	LUNG	NHLF Lung Fibroblast Primary Cells
127	E129	BONE	Osteoblast Primary Cells
