# Supplementary material for: Systematic tissue-specific functional annotation of the human genome highlights immune-related DNA elements for late-onset Alzheimer’s disease
Source: PLoS Genet. 2017 Jul 24;13(7):e1006933. doi: 10.1371/journal.pgen.1006933 (PMC5546707; doi:10.1371/journal.pgen.1006933)
Supplement: S2 Table — (XLSX) [file pgen.1006933.s006.xlsx]

## Sheet: Sheet1
Order	Epigenome ID	Color	Tier-2 Track Label	Tissue Type	Cell Type
1	E062	#FB8575	Immune	Blood	Mononuclear cells from peripheral blood
2	E034	#FB8575	Immune	Blood	T cells CD3+
3	E045	#FB8575	Immune	Blood	T cells effector/memory CD4+ CD25int CD127+
4	E044	#FB8575	Immune	Blood	T regulatory cells CD4+ CD25+ CD127-
5	E043	#FB8575	Immune	Blood	T helper cells CD4+ CD25-
6	E039	#FB8575	Immune	Blood	T helper naive cells CD4+ CD25- CD45RA+
7	E041	#FB8575	Immune	Blood	T helper cells PMA-I stimulated CD4+ CD25- IL17-
8	E042	#FB8575	Immune	Blood	T helper 17 cells PMA-I stimulated CD4+ CD25- IL17+
9	E040	#FB8575	Immune	Blood	T helper memory cells CD4+ CD25- CD45RO+
10	E037	#FB8575	Immune	Blood	T helper memory cells from peripheral blood CD4+
11	E048	#FB8575	Immune	Blood	T memory cells CD8+
12	E038	#FB8575	Immune	Blood	T helper naive cells CD4+
13	E047	#FB8575	Immune	Blood	T naive cells CD8+
14	E029&E124*	#FB8575	Immune	Blood	Monocytes CD14+
15	E051	#FB8575	Immune	Blood	Hematopoietic stem cells G-CSF-mobilized CD34+
16	E032	#FB8575	Immune	Blood	B cells CD19+
17	E046	#FB8575	Immune	Blood	Natural killer cells CD56+
18	E116	#FB8575	Immune	Blood	GM12878 lymphoblastoid cells
19	E112	#D17493	Immune	Thymus	Thymus
20	E113	#8D719B	Immune	Spleen	Spleen
21	E071	#446B85	Brain	Brain	Brain hippocampus middle
22	E074	#446B85	Brain	Brain	Brain substantia nigra
23	E068	#446B85	Brain	Brain	Brain anterior caudate
24	E069	#446B85	Brain	Brain	Brain cingulate gyrus
25	E072	#446B85	Brain	Brain	Brain inferior temporal lobe
26	E067	#446B85	Brain	Brain	Brain angular gyrus
27	E073	#446B85	Brain	Brain	Brain dorsolateral prefrontal cortex
28	E125	#446B85	Brain	Brain	NH-A astrocytes
29	E096	#229E9C	Cardiovascular	Lung	Lung
30	E128	#229E9C	Cardiovascular	Lung	NHLF lung fibroblast primary cells
31	E065	#5DCD8F	Cardiovascular	Vascular	Aorta
32	E104	#CAF270	Cardiovascular	Heart	Right atrium
33	E095	#CAF270	Cardiovascular	Heart	Left ventricle
34	E105	#CAF270	Cardiovascular	Heart	Right ventricle
35	E052	#DAC14D	Muscle	Muscle	Muscle satellite cultured cells
36	E100	#DAC14D	Muscle	Muscle	Psoas muscle
37	E107&E108*	#DAC14D	Muscle	Muscle	Skeletal muscle
38	E120	#DAC14D	Muscle	Muscle	HSMM skeletal muscle myoblasts cells
39	E121	#DAC14D	Muscle	Muscle	HSMM cell derived skeletal muscle myotubes cells
40	E111	#D79347	GI	GI	Stomach smooth muscle
41	E078	#D79347	GI	GI	Duodenum smooth muscle
42	E076	#D79347	GI	GI	Colon smooth muscle
43	E103	#D79347	GI	GI	Rectal smooth muscle
44	E079	#D79347	GI	GI	Esophagus
45	E094	#D79347	GI	GI	Gastric
46	E110	#D79347	GI	GI	Stomach mucosa
47	E077	#D79347	GI	GI	Duodenum mucosa
48	E109	#D79347	GI	GI	Small intestine
49	E106	#D79347	GI	GI	Sigmoid colon
50	E075	#D79347	GI	GI	Colonic mucosa
51	E101&E102*	#D79347	GI	GI	Rectal mucosa
52	E098	#C06B4D	Other	Pancreas	Pancreas
53	E087	#C06B4D	Other	Pancreas	Pancreatic islets
54	E066	#677C36	Other	Liver	Liver
55	E063	#177374	Other	Fat	Adipose nuclei
56	E025	#177374	Other	Fat	Adipose derived mesenchymal stem cell cultured cells
57	E023	#177374	Other	Fat	Mesenchymal stem cell derived adipocyte cultured cells
58	E049	#6D5271	Other	Bone/connective	Mesenchymal stem cell derived chondrocyte cultured cells
59	E026	#6D5271	Other	Bone/connective	Bone marrow derived cultured mesenchymal stem cells
60	E129	#6D5271	Other	Bone/connective	Osteoblast primary cells
61	E126	#6389AE	Epithelium	Skin	NHDF-Ad adult dermal fibroblast primary cells
62	E127	#6389AE	Epithelium	Skin	NHEK-epidermal keratinocyteprimary cells
63	E027	#34C5CD	Epithelium	Breast	Breast myoepithelial primary cells
64	E028	#34C5CD	Epithelium	Breast	Breast variant human mammary epithelial cells (vHMEC)
65	E119	#34C5CD	Epithelium	Breast	HMEC mammary epithelial primary cells
66	E097	#62FCC0	Other	Ovary	Ovary
* Multiple epigenomes for the same cell type were combined.
