# Supplementary material for: Systematic tissue-specific functional annotation of the human genome highlights immune-related DNA elements for late-onset Alzheimer’s disease
Source: PLoS Genet. 2017 Jul 24;13(7):e1006933. doi: 10.1371/journal.pgen.1006933 (PMC5546707; doi:10.1371/journal.pgen.1006933)
Supplement: S5 Table — (XLSX) [file pgen.1006933.s009.xlsx]

## Sheet: Sheet1
	AAM	AANM	AST	ECZ	CEL	CD	UC	PBC	RA	SLE	MS	EPL	CHT	SWB	DEP	NEU	IQ	EDU	SCZ	BIP	MDD	ADHD	AN	ANX	SMK	BMI	HT	WHR	SBP	DBP	PP	BW	GLU	INS	HBA	HDL	LDL	TC	TG	CAD	T2D	AMD	PACG	FNBMD	LSBMD
GenoCanyon	1.5064	2.48988	2.3493	2.49397	2.73082	2.44076	2.60423	2.62241	2.40698	2.75422	3.44842	1.13976	1.19479	1.36929	1.06997	1.19271	1.50776	1.27936	1.42565	1.6771	1.86047	1.52443	1.14898	0.604222	1.34067	1.41299	2.08891	2.08896	1.94464	1.84501	1.79927	2.24097	2.3187	1.98246	1.94369	2.25508	2.08695	2.15961	2.14149	1.9298	2.14095	2.72284	2.39689	1.96765	1.96305
Immune	1.71512	2.12625	3.03267	4.31029	3.65345	3.34675	3.56721	3.55488	3.61374	3.49488	5.58276	1.9606	1.08565	1.3296	1.47717	1.62188	1.78943	1.49111	1.58526	2.48223	0.72236	0.0670037	0.658052	3.7901	1.96848	1.37236	2.25592	2.55306	2.16316	2.08852	2.02095	2.39435	2.03657	2.27336	2.35553	2.44867	3.44339	3.10562	2.5312	3.05098	1.44991	3.65048	2.55461	1.82802	1.63932
Brain	3.50162	1.26371	1.88545	3.72386	0.218973	3.25794	2.76127	2.20244	2.38054	2.13317	1.44996	6.45062	2.55272	3.41357	4.24889	3.07322	4.65989	3.53904	3.96665	4.38731	2.03618	3.11547	1.97779	7.78077	4.77932	3.07501	3.74594	2.95996	3.96045	2.69109	4.49511	4.14794	2.70585	2.71581	2.68335	5.59217	4.91891	4.82402	3.55154	4.82657	1.82083	6.49647	7.14865	2.80003	2.65855
Cardiovascular	2.32951	3.53677	5.79505	7.89456	5.58147	4.2897	3.292	5.61216	3.48052	6.98765	8.77204	2.02321	1.31457	3.17384	2.17399	1.22556	2.08487	2.22854	2.42602	4.61964	4.33817	7.39628	-2.3121	15.6659	1.83368	2.13799	5.04383	4.5027	6.55082	7.40736	6.64299	6.25196	3.67342	2.73159	4.3209	4.10276	4.99385	3.65321	3.3677	9.00258	2.58968	8.10836	7.69913	2.00453	0.984725
Muscle	3.27665	2.06312	3.84987	1.38864	0.686425	2.59941	4.61023	2.78933	2.63456	4.8382	3.3239	3.51639	1.36677	2.22712	3.77663	2.51307	2.89678	2.29553	2.49955	4.58628	1.92283	2.50702	3.24985	6.68184	4.1881	2.97498	3.94165	3.72947	2.53076	2.56573	4.15217	4.11302	1.70926	4.42255	3.5346	2.68231	2.18571	1.76811	1.78922	2.53701	2.67799	5.93014	4.46122	3.02594	3.2293
Gastrointestinal	2.46843	2.5679	5.96404	6.56644	7.02247	6.05478	10.1357	4.42244	4.65717	5.86416	5.77136	2.36931	0.935962	0.542997	3.03222	1.28728	3.04456	2.03413	1.74562	2.41998	3.06656	-5.35472	3.18954	1.87773	1.34146	1.79212	4.54193	4.66504	4.60913	4.53594	5.43638	4.09521	2.92453	3.44693	1.97411	3.93138	6.35321	5.2855	3.25248	5.44727	3.71048	7.75753	6.23016	3.24356	4.20628
Epithelium	2.37924	3.87632	5.5835	6.28372	2.20753	2.96035	4.46812	3.24583	2.56405	4.93426	4.37693	2.67409	-0.0811414	1.02159	2.41613	0.907971	3.25286	2.01809	1.47268	2.83418	-4.53224	6.6628	1.9613	11.0721	2.06338	1.95323	5.31539	4.48994	3.87304	2.1272	6.1957	4.60477	-0.349438	5.54284	-0.0501357	2.93273	3.58437	3.57156	0.895075	4.47176	2.10138	6.45563	7.48026	3.67782	2.80313
Other	2.28175	1.6219	4.11825	1.08378	2.35711	2.97977	4.51765	2.88963	3.58638	4.56463	5.36697	2.73352	0.589944	2.04004	3.02486	1.09405	3.0902	1.30963	1.46002	1.4069	1.34239	2.68332	0.311189	11.2801	2.76488	1.26028	5.96897	6.43918	4.82184	4.39954	5.54805	6.01469	4.46564	7.1669	4.12611	8.49852	7.4392	7.59305	5.8233	6.14169	3.49454	9.98401	6.66655	5.40223	5.98102
