# Supplementary material for: Systematic tissue-specific functional annotation of the human genome highlights immune-related DNA elements for late-onset Alzheimer’s disease
Source: PLoS Genet. 2017 Jul 24;13(7):e1006933. doi: 10.1371/journal.pgen.1006933 (PMC5546707; doi:10.1371/journal.pgen.1006933)
Supplement: S7 Table — (XLSX) [file pgen.1006933.s011.xlsx]

## Sheet: Sheet1
	AAM	AANM	AST	ECZ	CEL	CD	UC	PBC	RA	SLE	MS	EPL	CHT	SWB	DEP	NEU	IQ	EDU	SCZ	BIP	MDD	ADHD	AN	ANX	SMK	BMI	HT	WHR	SBP	DBP	PP	BW	GLU	INS	HBA	HDL	LDL	TC	TG	CAD	T2D	AMD	PACG	FNBMD	LSBMD
Mononuclear cells from peripheral blood	10.8986	11.4389	12.1043	13.2682	21.6871	7.38869	-1.58687	18.6722	3.63624	22.4472	47.2056	1.70578	2.35524	3.81474	6.792	1.72287	8.54408	6.18898	7.70593	12.5447	-5.56439	-15.9588	7.94376	79.1996	9.04687	6.91629	11.4407	5.01359	12.4962	7.85749	14.1774	3.90805	1.86358	11.9034	10.6795	9.74394	7.18717	5.9164	5.26049	3.78383	4.32795	9.17571	20.3374	6.95244	10.5905
T cells CD3+	2.32969	2.12167	2.03613	3.92477	3.26263	4.16922	3.79328	1.00128	3.86561	4.16309	6.43572	1.79234	0.907528	0.682899	1.93529	1.29975	1.26864	1.754	2.45231	2.61202	-1.21162	6.89364	1.76606	14.1497	3.27843	2.11842	3.29158	2.14134	3.557	2.07428	3.42431	3.17565	3.31165	2.80986	0.424249	2.35343	4.51607	4.12053	3.13837	3.44544	1.46836	4.95021	4.29516	2.79642	3.59858
T cells effector/memory CD4+ CD25int CD127+	5.06564	3.44997	8.31309	7.55791	9.73879	9.21907	8.60792	4.52069	9.83282	8.0954	22.0259	8.51148	0.158481	0.574832	2.10515	1.53027	5.97336	2.93144	3.5682	5.72145	0.525991	15.1011	7.62277	32.0149	0.139148	1.66395	6.68563	4.85629	8.91911	5.68558	13.1736	6.32165	-1.77294	6.80755	4.5188	7.85439	7.63233	5.60567	4.16287	5.86361	1.54703	9.25107	15.0757	4.13505	4.14394
T regulatory cells CD4+ CD25+ CD127-	3.19687	3.784	7.26353	0.63838	3.49681	4.71683	5.81688	5.31081	7.50393	6.12787	13.5806	7.48277	0.914135	0.416501	2.95033	2.2106	3.60293	2.12115	3.07977	3.29792	0.115626	-1.4677	3.74399	11.3011	2.67745	1.943	4.9349	4.20197	4.31551	4.09067	3.144	4.40929	4.48344	3.98882	3.59994	4.68204	5.47705	4.12753	3.73643	4.04282	1.26535	6.32093	8.11561	2.21871	1.63474
T helper cells CD4+ CD25-	3.1132	3.45367	3.72379	6.45512	1.15621	3.75935	2.92806	2.44741	2.06569	6.04037	1.12926	5.21773	0.850446	0.720602	1.65068	2.07773	4.98931	2.49545	2.91607	4.66056	4.83576	12.5028	3.5169	12.8276	0.28851	1.51921	4.97475	6.58449	4.70624	5.78099	9.51767	4.74011	2.02711	3.8156	3.07368	7.40075	5.45543	3.78647	2.82031	4.48657	0.916421	7.13977	7.78469	3.49335	4.32954
T helper naive cells CD4+ CD25- CD45RA+	5.86524	4.03263	6.52857	1.86229	5.03668	5.83913	4.90302	3.86252	6.08059	6.31451	14.8236	8.11726	1.49666	0.558907	3.07185	1.2709	1.83047	2.03325	3.61781	4.34223	4.85589	6.60142	4.34785	9.09717	1.03994	2.72418	4.92491	5.04276	5.44743	3.72716	5.35657	4.64052	4.08825	2.82789	2.68361	5.5093	4.26852	3.34332	2.68403	4.24253	-2.24728	5.69518	7.01891	2.13888	0.396341
T helper cells PMA-I stimulated CD4+ CD25- IL17-	3.55207	3.07196	7.04113	7.10899	11.4042	6.15498	7.16659	6.97636	6.53339	8.12286	18.2524	1.47567	1.28453	1.41616	2.12666	2.00026	3.88627	2.46882	2.88464	2.20558	0.509822	3.51778	3.05219	10.8112	3.37059	1.34363	4.0012	2.68547	5.38759	3.78505	5.28301	4.6449	0.095916	3.91047	3.34935	3.6869	4.19667	4.07411	3.81086	3.3861	0.85529	4.85098	4.89408	2.89047	2.08404
T helper 17 cells PMA-I stimulated CD4+ CD25- IL17+	5.02136	0.110728	9.87604	16.7072	11.6581	9.04048	9.35487	9.55266	10.8497	8.52636	17.9314	6.02733	0.180936	0.199092	2.71021	1.82289	1.09123	2.34787	2.51215	3.04808	0.595438	7.7922	0.140791	18.064	2.10945	2.43287	4.16729	6.1057	4.83804	4.41877	5.53504	4.48952	0.564847	2.40642	3.08425	4.5214	3.18756	2.4691	4.39501	4.1206	1.18088	4.15009	8.63464	2.95216	3.24983
T helper memory cells CD4+ CD25- CD45RO+	4.4817	1.25788	9.89108	9.82242	12.9539	7.01129	8.33987	8.42068	9.76522	12.5272	24.3749	6.02878	0.0222283	-1.59974	2.8209	1.37758	3.88491	2.78632	3.43468	5.25359	1.59217	7.73064	4.2052	26.2843	2.57184	1.85755	7.68339	6.43665	8.85136	6.74713	11.1744	7.57511	2.07051	4.74077	2.3302	7.42484	7.60994	6.45785	4.43736	6.14883	-0.743276	7.30985	10.187	4.09797	3.81512
T helper memory cells from peripheral blood CD4+	3.75419	2.61113	8.48734	5.73347	8.75308	7.95907	6.7254	7.27888	7.2385	11.8317	18.2116	5.19814	-0.678017	0.137114	2.64914	2.22138	3.96878	2.29385	2.88903	4.12161	-2.54317	7.76997	7.22129	35.2616	1.87419	1.37236	5.64356	5.97387	8.44617	6.7533	11.509	6.68746	0.172379	6.11482	4.90084	8.1866	8.06416	6.63717	3.91043	5.84257	0.384658	7.3096	13.0071	3.557	4.04376
T memory cells CD8+	4.42008	2.14752	11.8341	6.17715	9.27092	7.81983	7.26661	5.28469	7.18988	12.2788	21.2587	7.50021	0.419736	-1.10989	2.10834	0.641157	3.48869	2.29022	3.92062	4.63007	-0.949713	10.2935	5.19752	42.5466	0.972394	1.55925	7.41723	6.11484	10.2207	7.47296	13.0909	7.09003	0.884677	6.82835	3.30051	10.4752	7.56532	7.05551	5.74919	6.17779	-0.233238	8.72628	13.434	3.30696	1.13229
T helper naive cells CD4+	5.20317	2.15122	9.61991	6.61165	11.5951	6.09296	6.52149	4.99974	6.93813	8.11939	21.0816	1.73572	-0.111508	-0.823952	2.47918	2.02963	4.75511	2.32227	2.61848	5.74104	1.28896	-2.31534	3.05434	25.8486	4.90524	2.73129	6.58401	6.98849	7.96258	5.43783	10.9976	5.08812	2.80235	4.50544	7.40264	7.51562	5.54847	5.08768	4.99124	6.03085	0.437458	8.37243	15.3213	3.79104	3.24298
T naive cells CD8+	3.8808	1.51244	0.100903	5.90495	4.54935	3.59229	4.25337	3.89647	5.23271	4.17615	16.0862	4.09647	-0.213109	-1.46878	0.735808	0.912065	1.63594	1.31645	3.08629	4.53435	6.31536	3.98024	2.6025	35.5121	-0.0610366	1.06167	5.22997	5.22642	9.79646	5.84155	12.776	4.60271	-2.14394	5.91619	-0.288003	7.06711	8.55354	6.9835	3.67516	5.51737	-1.36997	5.2513	12.7283	4.84126	1.93672
Monocytes CD14+	3.2331	5.3249	2.75644	3.8301	6.73818	7.77458	5.10628	4.87176	5.33105	6.09419	10.7616	2.74218	2.13904	2.22954	3.5175	1.58332	2.96642	2.5824	2.10433	5.37783	4.41447	-1.03206	1.23956	10.1455	2.42596	2.4367	3.91615	5.47652	3.908	3.17194	4.54059	4.77943	3.62234	4.34384	3.88448	5.77048	5.8972	5.17344	4.96128	4.41923	2.77839	5.52498	3.12698	2.35106	1.79335
Hematopoietic stem cells G-CSF-mobilized CD34+	4.77973	3.3062	4.98481	3.44581	4.53481	4.81508	4.35257	4.75293	3.19178	7.38379	9.26294	1.71638	1.57628	1.30597	4.32896	2.70249	4.9436	3.03266	2.77566	4.24541	3.43935	-2.76431	1.50549	11.9322	2.59494	3.35128	5.25143	4.99928	5.31535	4.55691	7.11568	5.43833	3.43335	5.18425	4.15013	3.85407	4.81516	3.23586	3.64304	6.20312	3.33026	10.6678	5.90156	3.6887	3.74614
B cells CD19+	5.12983	4.4117	9.39024	3.36421	11.9385	8.69985	7.39447	11.8951	9.99011	15.3005	21.9818	1.80791	3.32883	2.69928	2.59418	1.87977	3.9956	3.07073	3.20784	4.46614	-0.527803	-6.80632	-0.288937	12.2298	-0.159532	3.5199	4.79075	2.96526	7.17294	5.30946	6.79199	4.07964	0.904088	4.78769	1.76711	4.1223	6.20736	5.06952	4.57331	4.13653	3.03643	8.15332	5.58107	4.41023	3.96548
Natural killer cells CD56+	5.7422	0.900733	12.08	6.44418	10.397	12.4632	9.15295	8.47875	10.2635	13.3725	21.1656	0.891928	2.83375	0.795661	3.02609	1.50882	5.9169	2.83948	2.18969	2.39881	-5.65026	1.93699	1.5398	7.66928	2.47046	3.07393	6.11455	2.59551	4.51381	3.26393	4.45676	3.97546	0.678565	0.0431608	2.1283	4.52033	4.26312	3.27812	3.38535	4.77555	1.72341	9.35072	4.31984	1.51466	4.60466
GM12878 lymphoblastoid cells	3.95444	5.69139	5.58363	8.843	13.6514	8.95287	5.40572	17.8901	12.3086	23.1279	34.8395	7.86149	1.65267	3.6955	2.3492	0.991963	4.52011	2.98062	3.34129	1.873	1.75723	8.14094	6.12862	22.6401	3.0771	1.38439	4.51011	3.14463	3.58394	2.37581	5.38859	5.4102	-0.481548	3.22064	5.02505	3.4571	4.30155	2.92514	3.67455	3.79323	0.0904359	9.87304	4.49108	1.26766	3.87448
Thymus	6.36773	4.94241	6.04187	0.420124	4.282	4.92922	6.99224	3.16331	3.92797	8.44038	12.5449	5.4127	1.60672	-0.475018	4.43382	1.98992	5.12385	3.57359	4.07407	4.10005	3.66272	10.1683	7.03311	31.2263	2.76969	3.57697	8.56838	7.23427	9.3405	7.16523	11.7422	8.62989	3.08807	5.43369	2.81987	8.60924	7.55444	6.26642	4.53562	6.17777	0.711477	8.40231	11.9627	5.0658	4.50158
Spleen	4.00559	1.30791	6.04663	14.7373	10.4145	9.99346	12.8009	5.87455	7.60967	11.2392	26.7178	4.42234	3.23939	1.1871	5.11212	1.06899	2.59046	2.99892	3.33107	7.24416	-1.49614	6.80843	2.1937	28.7841	2.41828	2.17277	5.49633	2.94917	8.92698	6.74177	7.99431	6.30476	1.605	6.48093	9.69123	3.78614	7.8048	4.57632	3.76454	6.72479	4.737	10.4138	12.5621	3.88473	3.79081
Brain hippocampus middle	5.2796	2.98703	1.10475	5.36184	6.56984	5.92779	4.15041	3.29384	2.67976	1.95698	10.3907	5.96277	3.22534	1.30084	4.77349	0.705116	5.11664	3.01777	3.86276	2.87485	0.0735133	-7.72538	3.02319	14.7052	5.34988	3.70319	6.39799	3.41368	6.11531	4.93708	7.18123	4.06301	0.220239	6.78757	5.37656	6.49137	7.89814	7.62783	4.37129	4.90255	2.36441	6.71173	7.91679	2.61082	3.31974
Brain substantia nigra	5.92503	4.87824	1.00067	5.27075	5.48416	5.82312	0.993429	7.33985	6.02435	11.1403	11.494	1.16889	2.27291	3.16052	4.98506	1.65824	3.97651	3.65124	3.72035	5.36966	5.29692	-2.79463	0.192587	20.0127	2.67994	3.66008	7.27114	4.89663	6.58263	5.98842	7.25815	6.55465	3.44224	2.54248	9.90074	7.69887	8.51824	7.06733	5.42575	4.59835	2.93216	12.7882	9.7056	3.07343	5.54096
Brain anterior caudate	5.04032	2.51763	4.33465	5.11764	-0.267471	4.66274	3.33083	2.7674	2.1079	1.74185	4.6821	8.49066	4.2594	3.95639	4.82931	4.26242	6.54526	4.8453	6.35652	8.63478	4.1719	4.57437	7.45274	21.934	5.14687	4.26049	4.45216	2.98455	7.35318	5.16525	6.89124	6.16526	5.36143	3.95617	2.23578	10.5524	5.52497	6.22646	6.12462	5.24144	3.4586	6.79155	10.5046	4.35041	3.11294
Brain cingulate gyrus	6.01142	6.99989	1.03229	2.0019	1.6955	1.36742	-2.90827	-0.292294	3.01472	7.5716	4.13568	8.92093	2.2928	5.28172	3.58675	3.4635	7.27041	5.5706	6.09924	7.44717	6.59641	15.1268	-0.0457079	33.8243	7.31649	4.61375	6.15526	1.6282	9.49694	4.45178	12.9617	3.50511	-0.193726	3.57363	0.798075	5.93485	3.58812	-0.638083	1.16777	5.56976	-1.54145	6.23505	16.3057	2.76911	3.16867
Brain inferior temporal lobe	6.77966	-0.166585	4.79611	4.31956	-0.856268	4.81864	2.95426	5.39242	6.94291	6.50981	9.9517	7.09594	3.266	3.16289	5.26333	3.3743	7.23495	4.98616	5.09774	5.35039	4.13712	11.9368	2.86358	27.6373	9.08314	4.8519	6.26925	5.00979	4.8284	3.41484	7.29344	5.27554	3.98497	4.69285	3.99466	4.4897	4.30068	1.06229	3.19915	5.44092	2.08014	11.2943	13.4062	2.96152	2.19183
Brain angular gyrus	7.97983	8.64682	10.3517	-3.92854	2.70304	1.00672	-0.187302	-1.62343	2.25467	4.78505	4.15613	18.7767	3.45496	6.25832	5.44577	5.12072	8.75574	6.13516	8.8105	5.89994	0.208328	7.73686	2.13549	11.5249	3.89828	3.76144	5.19327	3.70313	9.55752	5.5373	7.78025	4.35013	-2.43689	4.84029	3.14704	4.76342	7.29668	4.9953	5.91452	4.08276	0.961747	8.25625	11.9395	6.02738	5.34081
Brain dorsolateral prefrontal cortex	7.36243	3.85001	-0.343198	1.10461	4.89766	5.72914	2.66146	3.85287	3.93135	3.63479	6.08973	4.58619	4.87528	7.31025	7.07527	5.67458	8.37428	5.50498	8.43256	7.31462	12.3249	0.151254	4.17833	32.3648	6.44339	6.00259	6.13291	3.12824	8.58885	8.15861	9.90903	4.29193	6.52352	8.33	4.7698	7.78732	9.98105	7.14042	4.41922	5.5147	6.46503	7.63172	8.69267	1.75412	2.58889
NH-A astrocytes	4.59187	1.62026	5.52892	2.78903	-1.23437	3.83789	5.14977	-0.944437	0.970022	6.54895	6.00645	2.2199	2.72123	2.47394	5.05418	2.8206	6.65095	4.49862	4.84914	4.31295	1.21098	12.6273	3.51417	15.5243	1.92047	3.46623	6.30205	4.20125	7.55908	5.27475	9.56428	5.98283	1.63688	3.55571	3.28788	5.72602	4.7533	3.5391	2.86174	9.36833	2.35089	10.5316	12.2745	4.12989	4.44248
Lung	3.85989	3.61952	8.08316	10.4963	7.66329	7.19484	0.78103	9.82959	4.57931	12.8886	18.6189	-4.09787	1.06918	0.966235	2.87116	1.57918	1.86136	2.42047	2.56244	6.85918	9.14088	6.45136	-5.62519	33.7204	3.64657	2.55054	7.39563	3.78292	8.26263	8.474	9.19093	4.72119	0.940061	4.32112	8.27052	2.47441	4.53684	3.12299	0.616364	10.7364	0.350304	10.1176	7.77346	1.9702	1.44334
NHLF lung fibroblast primary cells	8.64016	12.6272	8.11646	12.675	8.12162	9.75683	8.01574	7.07192	4.47736	7.97189	24.1708	-1.78771	2.90338	2.31429	3.04587	1.62926	6.78395	3.4372	5.47341	3.21304	11.31	0.377022	3.65436	26.2929	9.7161	4.67468	9.71579	1.21005	10.4122	10.5735	11.9005	5.85575	0.870093	6.88896	-2.41781	5.07936	10.2548	6.25003	4.52562	8.24937	0.591274	6.16621	14.0083	6.25094	5.68353
Aorta	11.0941	8.15554	7.55065	3.59018	9.81721	8.95588	-3.94476	11.3808	7.59272	10.932	30.2432	4.64704	3.44077	-2.01363	4.36246	0.398121	8.52829	5.35113	5.74839	6.29157	10.4698	-0.923372	-3.395	70.8895	9.34177	5.25755	11.2639	2.46028	12.5457	9.77454	22.5312	9.14081	-1.46304	13.6679	9.70556	4.60052	11.1573	6.34394	9.22071	6.61879	1.45909	14.834	18.4972	5.78744	7.02796
Right atrium	5.55436	6.35935	8.45819	8.93746	4.388	4.04804	0.904271	5.51698	3.21191	9.39564	16.6803	2.58324	1.96636	1.82566	4.51975	1.48608	2.93391	3.52024	3.79034	3.97746	0.0405861	4.11681	3.72328	29.582	1.16746	3.05595	7.06656	4.35923	10.913	10.359	10.6913	9.6448	7.20666	7.57546	4.83855	6.21463	7.70857	4.68342	5.95344	7.56605	6.73731	9.21558	13.8973	3.51919	4.04161
Left ventricle	6.03423	6.37	7.09721	6.21273	6.32893	4.41966	2.45694	3.87856	6.69201	10.7426	17.7877	-3.9394	1.35077	1.01758	1.11142	-0.617286	4.88762	4.07115	4.16676	4.8539	8.29156	6.72488	-3.34919	52.3244	2.67298	3.26425	8.02904	4.32395	8.6983	9.69752	13.2889	7.94452	1.67337	3.97844	9.83929	3.93652	3.07336	0.589549	3.43549	8.19818	-1.78474	9.11076	11.9636	3.84968	1.59279
Right ventricle	6.59026	3.34128	5.52096	-0.734991	7.26182	6.71743	4.69531	9.17067	3.73301	7.72285	20.1553	7.75669	3.40192	4.63639	4.09637	2.35899	7.1372	4.17307	5.3447	9.71375	4.03102	-4.52576	3.17169	31.7352	2.08108	4.71588	7.92984	5.30165	6.76972	6.55368	8.73978	8.29902	0.318661	8.61726	7.43503	4.99118	8.39246	6.21694	5.4329	8.51902	5.18811	14.5883	9.02541	5.53764	4.76999
Muscle satellite cultured cells	5.16577	3.46178	7.13717	2.02134	2.5872	4.9266	5.46346	5.78175	4.36102	10.5475	15.2766	7.42443	1.66518	0.371037	4.61729	1.85454	5.93651	3.61382	3.48202	5.36277	2.08038	10.2466	5.9476	15.5831	2.52625	2.66534	8.25895	4.39713	7.11286	4.64946	10.1522	7.25344	3.92874	9.84339	4.1842	6.29143	7.92569	6.0356	4.32378	5.26894	1.18849	9.68694	10.5014	2.45439	2.57927
Psoas muscle	11.3473	19.9144	10.627	13.4146	10.7568	13.3471	2.46209	5.92861	5.77	9.79179	24.6961	10.9455	5.04206	1.53365	0.724058	-3.93674	9.17761	5.20619	6.50535	20.9073	21.955	-3.26521	8.59741	0.993481	6.61951	5.48006	12.8369	6.89981	13.8241	8.90128	19.9772	11.4957	-0.752826	11.4724	4.3963	6.84439	13.545	7.62685	7.54265	8.67065	3.62962	16.8823	10.4422	10.2611	7.82148
Skeletal muscle	4.07835	3.17445	4.84046	1.94587	2.23273	2.24217	4.24905	4.3585	3.79292	5.5913	7.45717	2.96438	1.91041	1.87404	3.67468	2.96664	3.80917	2.77499	2.98795	5.62709	1.01126	1.95099	4.17851	11.5742	3.31021	3.19553	4.10647	3.7658	3.10408	3.4241	4.54041	3.95847	1.79858	4.21189	5.29457	4.20495	2.34268	1.95399	2.25962	2.05805	3.02656	3.91405	5.78059	2.1608	2.45958
HSMM skeletal muscle myoblasts cells	3.71302	1.21329	4.53509	3.28758	-0.348948	5.91097	8.14681	3.30298	-0.846925	3.2225	3.51364	1.3301	-1.31223	-1.49221	-0.403687	0.739391	3.76268	2.61424	2.94735	1.27301	-2.59149	11.6958	9.01416	32.603	8.14043	1.86676	6.43279	5.01549	3.66834	3.00355	7.37502	4.93612	-2.38841	4.97082	2.70024	4.47095	1.55022	-0.137193	1.2557	3.90795	-2.06136	12.5649	11.6712	6.85599	5.35021
HSMM cell derived skeletal muscle myotubes cells	4.7924	3.46101	3.65961	0.324418	1.64581	3.15955	2.62007	-1.67599	1.85918	5.19518	-2.00326	2.72027	1.58057	3.33242	5.97097	1.43553	3.88661	2.31879	3.52527	7.2244	7.86163	-2.52094	3.26735	28.2163	3.10721	3.09864	4.75066	3.85109	9.25026	7.84289	8.71214	2.30081	5.96723	3.92383	-0.863099	5.85931	5.36201	5.11269	4.93492	7.19606	2.91031	13.6844	7.84023	4.1334	3.17041
Stomach smooth muscle	6.18629	5.99853	5.40405	5.7078	8.51683	4.32964	-1.93759	4.39033	3.32078	8.00559	10.1944	2.44655	2.81926	1.24358	2.60711	0.890862	5.32082	3.95199	4.25623	7.1069	5.94101	1.45106	6.71547	18.643	2.68551	3.51004	7.8082	4.87098	9.02046	6.08988	12.4218	4.91974	1.33439	7.1835	0.276608	4.82937	4.99192	2.60313	4.98526	6.57424	3.54591	10.0032	13.3735	4.93656	5.81587
Duodenum smooth muscle	7.65768	5.07644	11.8132	5.8018	11.4607	12.5028	12.3177	6.43205	3.82839	10.3256	26.9811	-4.4039	1.16398	1.39019	4.93322	2.34097	4.67828	4.78867	5.48922	9.10172	-0.496859	0.891816	3.39254	49.09	1.252	3.78079	8.83649	3.61363	12.8828	10.0106	19.5059	7.33451	-5.87944	12.9176	5.03962	11.0579	8.68312	7.41183	6.51349	7.01643	1.52044	17.9295	12.3358	4.56635	4.01338
Colon smooth muscle	6.98619	4.37051	7.0881	11.3009	8.17344	8.67514	6.84076	4.04382	4.2287	10.7717	13.4457	1.67196	1.33196	-0.174686	4.54276	0.715175	7.02284	4.27919	3.77134	4.24643	13.781	11.6821	6.28487	19.3305	4.13806	3.90998	9.6159	6.21936	9.35698	7.26486	14.6007	7.17478	1.76862	6.26852	-0.0153853	7.24205	8.45322	6.70922	5.34324	6.80026	5.20384	10.4336	11.0108	6.47787	6.79077
Rectal smooth muscle	5.32904	6.4702	7.12962	0.181648	5.08108	6.45632	12.4597	7.54095	5.55255	8.08796	15.7445	5.54864	2.526	3.77667	3.65087	3.44923	5.12103	3.53172	6.52473	4.76608	-0.226688	-38.3162	1.56459	34.0507	3.6257	2.34314	7.56892	6.00816	9.49585	7.61595	11.1822	8.34921	-1.68466	3.99644	4.06643	1.77667	6.92281	3.85149	3.87579	6.56239	1.62614	13.9625	16.7172	1.05517	2.22576
Esophagus	6.74321	5.89309	5.62329	12.8999	7.69799	9.29893	0.365166	6.35568	6.04123	9.22645	22.7372	-6.39603	2.58931	1.65406	2.71784	0.747617	7.3122	4.37622	4.30632	6.12651	10.863	-1.93201	0.729266	28.2325	-1.62217	4.403	8.76069	6.0394	8.42509	9.06652	11.7224	6.08902	-4.35176	9.23807	11.7704	2.77419	7.67879	4.40119	4.98393	6.20068	0.383967	7.31954	14.0561	4.67573	2.85826
Gastric	5.85483	7.86287	9.86005	4.35132	15.9678	6.95062	3.35176	3.02867	4.25844	1.95738	13.7498	1.97215	2.39598	-1.17363	2.68051	0.681314	4.56948	3.75432	3.85987	2.69886	8.38891	22.9715	8.47253	14.5282	1.84145	3.23027	5.81703	4.83581	6.08608	3.84127	4.73977	5.45752	9.9422	6.63128	6.9425	4.01153	7.4996	3.82451	6.41671	2.87277	4.0766	7.05154	15.2808	3.66512	3.86707
Stomach mucosa	5.42368	6.99614	7.54395	5.56205	5.13221	6.02828	6.41261	8.04505	6.02674	11.4814	16.402	3.20948	1.06087	-0.216598	4.07646	2.42956	6.68345	3.29908	2.90056	8.09498	0.404255	-3.77713	6.08819	26.1982	3.98125	3.49337	7.32454	4.3946	7.79001	7.05179	9.74745	6.62412	3.98634	5.07982	6.43806	8.05623	9.02654	7.88083	4.95752	4.58962	2.96253	9.36942	14.8159	4.64349	5.84961
Duodenum mucosa	5.42959	8.8918	7.37945	9.52801	7.59862	5.88664	11.212	9.81593	6.29083	10.2083	17.0364	8.63341	0.746221	0.102989	3.67011	0.517528	6.1498	3.25518	2.41773	5.82477	5.93592	8.94834	1.28414	29.7565	1.83479	3.542	7.83295	6.3543	7.2888	8.01721	10.0458	4.25867	5.24994	5.78067	1.42431	10.1641	10.005	8.91441	6.59189	4.17834	0.592421	11.4882	10.2854	3.58179	3.4588
Small intestine	7.17597	7.22577	3.41774	2.98734	10.9412	13.4006	13.9334	8.46917	7.8111	14.4719	26.1244	-2.81003	3.83698	4.11924	10.5957	2.12256	7.26402	4.32798	4.36753	5.66694	18.5127	-3.8762	1.36604	56.7102	4.59549	3.4863	6.70218	2.99751	12.2611	9.47537	14.9588	8.2105	5.0331	9.9571	7.45912	7.17533	9.48864	6.85414	10.4084	8.99389	5.95948	20.9839	14.9021	0.615128	4.46047
Sigmoid colon	7.72491	5.39671	7.68644	11.9466	2.69648	12.6998	13.3357	5.38898	13.015	19.0542	32.6603	2.04349	4.15353	0.814934	3.66339	0.414597	7.51012	5.25648	5.93175	6.82983	3.96257	-7.77992	6.95364	40.7153	6.30073	4.87481	10.1098	5.01722	10.8331	9.05745	14.1601	8.47604	-4.30598	9.78986	5.134	9.40192	12.0447	9.42595	5.19238	7.37693	1.9419	16.1024	12.5767	7.0826	9.4239
Colonic mucosa	7.06008	8.76554	15.462	17.8323	6.78093	11.5312	19.8729	8.53017	9.31416	19.0709	21.4927	5.45476	3.00349	2.9087	4.0432	0.528339	6.14902	4.02852	4.88694	6.92246	11.9052	-4.28433	-5.78906	58.3987	7.8165	5.4083	9.3526	7.51646	11.9847	11.4913	13.5899	10.2765	-1.8653	5.11896	7.39751	4.90377	6.38805	4.66246	3.06247	5.72967	3.69816	16.5444	8.49463	3.25617	4.35893
Rectal mucosa	4.895	3.24763	5.12868	6.41419	9.40685	8.83973	15.7283	4.53021	6.44544	8.47685	11.5174	1.90754	-0.424494	0.361282	3.35095	1.11447	4.43506	2.48055	2.38605	5.21898	0.066609	4.70739	3.26554	26.5509	0.678238	2.06106	6.46362	5.15528	8.51418	7.51191	7.62589	5.41829	-0.0165439	8.23795	6.80981	6.60043	8.20672	6.09277	3.03736	7.65313	4.74812	10.3819	9.04722	5.42022	5.42391
Pancreas	5.40578	3.80552	10.6423	-6.15307	7.29361	5.51585	6.04352	0.176566	6.67708	5.83714	12.0306	1.4384	1.89309	3.70414	5.8226	-0.506049	3.29176	2.58322	2.79717	1.85833	0.341445	-1.16672	12.0215	2.40194	4.94059	2.38874	5.91849	3.57534	5.066	2.6219	8.48392	8.87259	5.14777	4.24857	3.19935	5.80006	3.42193	0.577099	7.05084	6.11113	7.53247	11.806	17.5959	1.13716	3.25678
Pancreatic islets	19.5478	21.6248	-2.39868	6.63197	4.7366	7.01069	-1.02092	0.443326	6.4007	19.052	34.6648	6.7672	11.1537	3.75649	12.2876	3.07656	16.3263	10.3789	13.2615	20.621	21.4909	24.9133	20.3572	68.7163	11.9672	9.2821	16.5424	6.13025	21.3721	18.4796	21.0191	13.9419	22.8711	15.1849	11.3562	4.00426	13.75	2.55956	8.72648	7.16486	24.9569	12.9071	34.3365	4.26637	4.57425
Liver	4.37048	4.3758	8.5633	4.89503	8.58672	5.56467	5.10634	5.82914	5.0784	10.6654	15.5925	6.21333	1.77945	2.26767	3.94285	2.19956	5.58246	3.40211	3.57153	1.79987	3.57581	-0.634266	0.740158	31.5832	4.05139	2.81529	5.98669	4.7987	8.50846	7.55774	6.55806	7.07563	4.9919	10.6971	5.08784	14.2537	14.606	15.926	9.17529	6.99166	3.79056	16.2478	10.5335	4.52445	5.46338
Adipose nuclei	4.81293	5.12322	4.49818	4.83889	7.41307	6.89848	8.01865	5.49343	7.99363	8.80359	12.4948	6.34435	1.80764	3.37639	6.22656	1.56486	5.61522	2.67141	3.11376	5.13861	3.24634	13.4536	0.83477	11.2556	3.10437	3.33073	6.6519	12.0848	10.1554	8.4143	12.1973	9.00166	3.78607	13.1838	9.02384	13.9535	8.21039	6.56044	9.51176	8.97027	6.39565	10.3502	13.1179	5.51314	7.42717
Adipose derived mesenchymal stem cell cultured cells	2.856	2.06673	7.68019	-0.751181	2.61922	2.60543	7.64222	4.41782	3.80037	5.14587	7.98315	-0.0818938	0.589215	-0.849793	2.72803	1.00768	3.55974	3.20987	2.62802	3.73826	0.633106	7.81794	3.10598	30.0945	-0.105761	2.03913	7.40347	6.47959	7.3957	5.58316	6.78152	5.89272	-0.022158	7.79926	4.68636	4.29055	4.34505	2.54275	1.90196	6.28447	1.59218	10.4269	11.0806	2.24438	-0.283547
Mesenchymal stem cell derived adipocyte cultured cells	4.94223	3.68805	6.79722	2.86888	1.85044	3.3058	4.13541	1.95478	4.75278	10.2456	6.95741	1.7789	0.658086	0.76362	1.38637	1.81514	4.65175	2.89623	3.13101	5.41398	3.27478	1.05666	5.23112	31.9323	3.37906	2.47195	7.73348	6.74024	7.7297	6.33764	7.66776	5.19914	1.58546	8.08544	3.46685	9.80707	5.71523	4.98685	3.80086	5.86699	2.5612	10.0238	10.5274	2.72367	1.89632
Mesenchymal stem cell derived chondrocyte cultured cells	5.16334	2.38392	5.81844	2.29121	4.42387	4.16336	5.32748	2.98567	4.26346	5.27776	10.9871	7.55804	1.78018	1.33717	3.07443	1.28292	4.91637	2.25387	3.24039	4.98453	3.10529	10.6386	2.43671	26.1627	3.32876	2.92477	10.7705	7.4023	7.12017	5.49538	9.31603	5.9654	3.86518	7.09136	2.75763	5.91092	4.86288	4.22629	3.1979	5.89159	2.86898	7.54626	12.1194	9.98932	9.62765
Bone marrow derived cultured mesenchymal stem cells	4.45027	2.38538	4.90639	5.84802	1.7527	3.01256	3.36195	4.09848	2.12815	7.65091	11.1431	1.68072	-0.77099	1.80086	1.18538	0.618865	4.23959	2.00582	3.22022	4.8781	3.29986	-4.72931	2.89399	24.7665	1.94742	1.95225	7.15571	5.2685	6.43163	5.15268	9.33153	5.89374	1.18683	4.60055	4.34865	4.62282	5.37835	4.52949	3.6452	7.82281	2.51719	10.945	10.1917	2.696	4.97717
Osteoblast primary cells	4.58074	3.67122	3.98353	1.80027	2.97856	4.11545	6.47207	4.27077	5.58009	7.77798	13.4019	2.25224	1.04571	1.99174	3.79248	1.54005	6.03902	3.61455	4.29432	5.06933	0.728006	1.39581	2.30504	27.9169	1.80357	1.76669	8.12753	3.78162	7.42712	5.63596	11.2486	7.87565	2.26505	4.73084	3.87299	5.35543	5.16782	3.62504	4.01575	5.54579	1.89405	10.9776	8.86325	5.20368	5.05577
NHDF-Ad adult dermal fibroblast primary cells	3.31716	2.53864	5.70225	-1.03312	3.49363	4.42946	0.939945	-2.07691	1.42519	3.22035	4.02505	6.07841	-1.63088	0.341181	-0.108946	-0.784557	5.6753	2.19059	1.95821	4.72181	-13.3523	15.0921	4.48071	52.253	1.49888	1.96192	6.78069	8.88044	5.655	3.36389	9.30946	5.62025	-1.25547	7.62363	4.18842	5.31959	5.07854	3.73722	1.56846	4.67396	-0.391526	6.7487	11.3217	7.31673	8.43969
NHEK-epidermal keratinocyteprimary cells	3.94222	6.71586	8.82265	11.9745	6.41878	4.51986	3.05354	2.1775	3.29909	8.02333	8.65618	2.58466	1.2737	2.84565	5.60707	2.04899	4.1961	2.92927	3.37712	4.84312	-3.6757	12.47	5.61512	19.3397	5.07205	2.28772	5.23738	3.4639	6.37155	4.26474	7.68868	7.62623	1.10781	4.80946	-2.46172	5.27467	4.9799	6.46101	1.81902	5.06009	4.40351	8.50084	8.57408	2.37143	2.47375
Breast myoepithelial primary cells	5.54365	6.62333	8.19802	-2.72174	3.59538	3.85182	8.01913	8.339	4.20063	9.5728	16.6814	5.84059	-0.619077	0.599949	6.03808	1.7038	7.54562	4.53474	3.28157	6.5348	4.88669	3.86736	4.9848	33.2902	3.15242	3.82371	9.35693	4.88526	7.899	6.062	9.57254	5.71924	-0.584721	11.3667	2.30212	7.07234	4.11203	2.99294	4.33579	5.13415	1.35667	9.04452	19.0871	3.79313	5.16677
Breast variant human mammary epithelial cells (vHMEC)	6.83065	5.66961	4.52732	4.18991	7.2125	4.83572	6.41919	7.73147	4.19896	11.7418	16.732	0.901079	1.45701	-0.0923062	8.22212	2.13707	7.31412	5.77697	3.48098	6.69627	8.76396	3.79166	9.59356	43.9276	7.0178	4.30691	10.5755	3.654	6.90757	5.30822	10.2671	7.61449	6.98889	6.83786	2.5933	4.40037	-0.121847	-0.74204	4.30184	6.00948	4.61516	10.9835	14.128	2.85625	3.11936
HMEC mammary epithelial primary cells	7.07789	7.54893	4.1909	4.25562	4.02444	3.01492	1.82263	6.22648	1.01516	10.4258	9.73624	5.39187	2.9496	1.91359	1.44664	1.64321	4.15695	2.60381	2.95077	1.90271	-0.762813	6.43049	0.228611	-11.3292	5.19234	4.20337	5.46927	2.76184	4.75969	1.53475	9.18248	5.22501	4.68408	5.80866	4.81376	4.71971	2.75114	0.383228	3.33882	4.3278	7.28945	7.88328	3.3153	5.49135	4.50392
Ovary	7.15445	7.13568	1.64986	2.33112	7.04317	6.47842	4.10458	3.59469	4.86124	5.58951	14.1406	-4.7321	2.85383	3.02034	2.67572	2.05674	5.52208	3.3212	3.31694	1.2316	-8.0944	-7.40011	8.40129	1.85338	4.75113	2.92421	10.9512	4.97344	7.03041	4.85911	13.7386	9.79653	4.32561	9.95569	8.18865	7.19976	9.8777	7.50281	11.0979	9.26638	6.78059	17.0628	9.98081	5.60874	7.13932
