# Supplementary material for: Systematic tissue-specific functional annotation of the human genome highlights immune-related DNA elements for late-onset Alzheimer’s disease
Source: PLoS Genet. 2017 Jul 24;13(7):e1006933. doi: 10.1371/journal.pgen.1006933 (PMC5546707; doi:10.1371/journal.pgen.1006933)
Supplement: S8 Table — (XLSX) [file pgen.1006933.s012.xlsx]

## Sheet: S8 Table
Annotation	Enrichment	P-value
GWAVA-region	2.80436	0.353268
GWAVA-TSS	2.0539	0.600387
GWAVA-unmatched	6.3104	0.00411456
CADD	2.92288	0.413078
EIGEN	0.47875	0.813769
GenoCanyon	3.69776	0.000639707
GenoSkyline-epithelium	6.00635	0.0132431
GenoSkyline-muscle	4.913	0.0607642
GenoSkyline-blood	8.71422	1.49921e-06
GenoSkyline-heart	1.82855	0.62483
GenoSkyline-lung	4.08538	0.075531
GenoSkyline-GI	4.9468	0.021716
GenoSkyline-brain	6.02199	0.00530033
