# Supplementary material for: Systematic tissue-specific functional annotation of the human genome highlights immune-related DNA elements for late-onset Alzheimer’s disease
Source: PLoS Genet. 2017 Jul 24;13(7):e1006933. doi: 10.1371/journal.pgen.1006933 (PMC5546707; doi:10.1371/journal.pgen.1006933)
Supplement: S10 Table — Subscripts indicate stage-I discovery cohort, stage-II replication cohort, or stage-I+II meta-analysis. Each locus may contain multiple genes. SNP rs143560707 was not genotyped in the IGAP stage-II cohort. (XLSX) [file pgen.1006933.s014.xlsx]

## Sheet: Sheet1
Category	Chr	Gene	SNP	A1	A2	Posterior	Beta1	SE1	P1	Z2	P2	Beta1+2	SE1+2	P1+2
Monocyte	3	RPN1	rs62273237	T	C	0.977239	0.0748	0.016	2.768e-06	0.724809	0.468569	0.0571	0.0132	1.473e-05
	5	HBEGF	rs11168036	T	G	0.95756	0.0828	0.0156	1.07e-07	-0.100403	0.920024	0.0567	0.0128	9.871e-06
	10	ECHDC3	rs12358692	C	T	0.97588	-0.08	0.017	2.344e-06	-0.917132	0.359073	-0.0628	0.0138	5.434e-06
	14	DLST	rs882956	T	C	0.970425	0.1406	0.0291	1.402e-06	0.659358	0.509666	0.1081	0.0242	7.699e-06
	15	FAM96A	rs77171973	C	T	0.955107	0.1822	0.0412	9.55e-06	-0.692788	0.488442	0.1101	0.0316	0.0004897
	17	MINK1	rs34461890	C	T	0.951614	0.1212	0.0275	1.07e-05	1.5936	0.111027	0.1038	0.0225	3.825e-06
	17	SCIMP	rs4456560	T	G	0.970989	0.1071	0.0235	5.204e-06	2.49369	0.0126421	0.097	0.0192	4.487e-07
	17	BZRAP1	rs2632516	C	G	0.990856	-0.0782	0.0159	9.522e-07	-1.45445	0.145823	-0.0643	0.0131	8.788e-07
Liver	5	HBEGF	rs7268	A	C	0.967301	0.0781	0.0154	3.96e-07	-0.269475	0.787564	0.0559	0.0128	1.15e-05
	14	DLST	rs882956	T	C	0.983863	0.1406	0.0291	1.402e-06	0.659358	0.509666	0.1081	0.0242	7.699e-06
	15	SNX1	rs138194169	C	A	0.954709	0.2769	0.0618	7.355e-06	1.6181	0.105641	0.219	0.0467	2.721e-06
	15	TRIP4	rs143560707	G	C	0.972722	0.3325	0.0712	3.03e-06	NA	NA	NA	NA	NA
	17	BZRAP1	rs2632516	C	G	0.986973	-0.0782	0.0159	9.522e-07	-1.454	0.145823	-0.0643	0.0131	8.788e-07
